# Supplementary material for: A Serum Metabolomics Classifier Derived from Elderly Patients with Metastatic Colorectal Cancer Predicts Relapse in the Adjuvant Setting
Source: Cancers (Basel). 2021 Jun 2;13(11):2762. doi: 10.3390/cancers13112762 (PMC8199587; doi:10.3390/cancers13112762)
Supplement: Supplementary file 1 [file cancers-13-02762-s001.zip]

Archive with 1 entries (1 files):
- cancers-1204565-supplementary.pdf
